# Supplementary material for: Bioactivities and Chemotaxonomy of Four Heracleum Species: A Comparative Study Across Plant Parts
Source: Pharmaceuticals (Basel). 2025 Apr 16;18(4):576. doi: 10.3390/ph18040576 (PMC12030304; doi:10.3390/ph18040576)
Supplement: Supplementary file 1 [file pharmaceuticals-18-00576-s001.zip]

Archive with 1 entries (1 files):
- pharmaceuticals-3460205-supplementary.pdf
